# Supplementary material for: Interleukin-1 receptor accessory protein blockade limits the development of atherosclerosis and reduces plaque inflammation
Source: Cardiovasc Res. 2024 Apr 2;120(6):581–95. doi: 10.1093/cvr/cvae046 (PMC11074796; doi:10.1093/cvr/cvae046)
Supplement: cvae046_Supplementary_Data [file cvae046_supplementary_data.zip]

Archive with 2 entries (2 files):
- SUPPL FIGURES_Mulholland et al_IL1RAP_2nd resubmission.pdf
- Supplemental Methods_IL1RAP_2nd resubmission.pdf
